# Supplementary material for: Burkholderia contaminans Bacteriophage CSP3 Requires O-Antigen Polysaccharides for Infection
Source: Microbiol Spectr. 2023 May 18;11(3):e05332-22. doi: 10.1128/spectrum.05332-22 (PMC10269572; doi:10.1128/spectrum.05332-22)
Supplement: Supplemental file 1 — Tables S1 and S2. Download spectrum.05332-22-s0001.xlsx, XLSX file, 0.03 MB [file spectrum.05332-22-s0001.xlsx]

## Sheet: Supplementary table 1
Supplemntary table 1. Full list of SNPs in B. contaminans 5080 CSP3 resistant mutants.
Mutant strain	Chromosome	Pos	Type	Ref	Alt	Evidence
M1	contig_1	71388	snp	T	C	C:9 T:0
	contig_1	540532	ins	T	TC	TC:11 T:0
	contig_2	108468	ins	C	CA	CA:7 C:0
	contig_2	659955	snp	C	A	A:12 C:0
	contig_2	821809	ins	A	ACG	ACG:5 A:0
	contig_2	1004510	ins	T	TC	TC:14 T:0
	contig_2	1062394	ins	T	TTTG	TTTG:5 T:0
	contig_2	1943663	ins	A	ATT	ATT:6 A:0
	contig_2	2295967	snp	T	G	G:9 T:1
	contig_2	2457945	ins	T	TTG	TTG:6 T:0
	contig_2	2495298	ins	G	GA	GA:11 G:0
	contig_2	3019585	ins	G	GT	GT:7 G:0
	contig_2	3250497	ins	C	CT	CT:6 C:0
	contig_2	3260284	ins	G	GT	GT:5 G:0
	contig_2	3282977	ins	G	GA	GA:9 G:0
	contig_4	107895	ins	C	CA	CA:5 C:0
	contig_4	808265	ins	G	GC	GC:14 G:0
	contig_4	988062	ins	C	CA	CA:9 C:0
	contig_4	1060129	ins	T	TC	TC:5 T:0
	contig_4	1166917	ins	A	ACG	ACG:5 A:0
	contig_4	1369461	ins	G	GC	GC:5 G:0
	contig_4	1740291	ins	G	GGC	GGC:9 G:0
	contig_4	1897886	ins	T	TC	TC:5 T:0
	contig_4	2092278	ins	C	CCA	CCA:5 C:0
	contig_4	2674349	ins	A	AC	AC:8 A:0
	contig_4	2722909	ins	G	GA	GA:9 G:0
	contig_4	2789226	ins	T	TA	TA:6 T:0
	contig_4	2980119	ins	T	TAA	TAA:6 T:0
	contig_4	3234681	ins	C	CG	CG:7 C:0
M2	contig_1	71388	snp	T	C	C:5 T:0
	contig_1	256868	ins	T	TG	TG:8 T:0
	contig_1	540532	ins	T	TC	TC:6 T:0
	contig_2	659955	snp	C	A	A:11 C:0
	contig_2	821809	ins	A	ACG	ACG:6 A:0
	contig_2	1004510	ins	T	TC	TC:9 T:0
	contig_2	1062394	ins	T	TTTG	TTTG:6 T:0
	contig_2	1144655	ins	C	CT	CT:7 C:0
	contig_2	1569165	ins	C	CCG	CCG:5 C:0
	contig_2	1944112	ins	C	CA	CA:9 C:0
	contig_2	2198934	ins	C	CA	CA:5 C:0
	contig_2	2295679	ins	C	CG	CG:6 C:0
	contig_2	2457945	ins	T	TTG	TTG:9 T:0
	contig_2	2495298	ins	G	GA	GA:7 G:0
	contig_2	2539332	ins	G	GC	GC:12 G:0
	contig_2	2696676	ins	A	AT	AT:5 A:0
	contig_2	3019585	ins	G	GT	GT:5 G:0
	contig_2	3089936	ins	A	AAG	AAG:8 A:0
	contig_2	3250497	ins	C	CT	CT:8 C:0
	contig_2	3255068	ins	C	CA	CA:5 C:0
	contig_2	3260284	ins	G	GT	GT:11 G:0
	contig_2	3282977	ins	G	GA	GA:7 G:0
	contig_2	3454208	ins	G	GT	GT:10 G:0
	contig_4	107895	ins	C	CA	CA:9 C:0
	contig_4	988062	ins	C	CA	CA:6 C:0
	contig_4	1060129	ins	T	TC	TC:10 T:0
	contig_4	1166917	ins	A	ACG	ACG:7 A:0
	contig_4	1338916	ins	G	GA	GA:7 G:0
	contig_4	1369461	ins	G	GC	GC:8 G:0
	contig_4	1806240	ins	G	GA	GA:6 G:0
	contig_4	1897886	ins	T	TC	TC:10 T:0
	contig_4	2092278	ins	C	CCA	CCA:9 C:0
	contig_4	2320216	ins	C	CCG	CCG:8 C:0
	contig_4	2364790	ins	G	GA	GA:5 G:0
	contig_4	2674349	ins	A	AC	AC:6 A:0
	contig_4	2722909	ins	G	GA	GA:8 G:0
	contig_4	2789226	ins	T	TA	TA:11 T:0
	contig_4	2980119	ins	T	TAA	TAA:7 T:0
	contig_4	3234681	ins	C	CG	CG:9 C:0
M3	contig_1	71388	snp	T	C	C:13 T:0
	contig_1	540532	ins	T	TC	TC:7 T:0
	contig_1	1171582	ins	C	CA	CA:10 C:0
	contig_2	220546	ins	C	CGT	CGT:5 C:0
	contig_2	1062394	ins	T	TTTG	TTTG:9 T:0
	contig_2	1569165	ins	C	CCG	CCG:5 C:0
	contig_2	1944112	ins	C	CA	CA:8 C:0
	contig_2	2097507	ins	G	GC	GC:6 G:0
	contig_2	2295843	snp	T	C	C:5 T:0
	contig_2	2495298	ins	G	GA	GA:6 G:0
	contig_2	2539332	ins	G	GC	GC:5 G:0
	contig_2	3250497	ins	C	CT	CT:8 C:0
	contig_2	3255068	ins	C	CA	CA:8 C:0
	contig_2	3260284	ins	G	GT	GT:7 G:0
	contig_2	3282977	ins	G	GA	GA:7 G:0
	contig_2	3454208	ins	G	GT	GT:7 G:0
	contig_4	107895	ins	C	CA	CA:8 C:0
	contig_4	1369461	ins	G	GC	GC:11 G:0
	contig_4	1740291	ins	G	GGC	GGC:9 G:0
	contig_4	1806240	ins	G	GA	GA:6 G:0
	contig_4	1897886	ins	T	TC	TC:7 T:0
	contig_4	2320216	ins	C	CCG	CCG:7 C:0
	contig_4	2364790	ins	G	GA	GA:9 G:0
	contig_4	2789226	ins	T	TA	TA:15 T:0
	contig_4	2980119	ins	T	TAA	TAA:10 T:0
M4	contig_1	1529313	ins	C	CG	CG:9 C:0
	contig_2	1062394	ins	T	TTTG	TTTG:5 T:0
	contig_2	2296002	snp	C	T	T:5 C:0
	contig_2	2539332	ins	G	GC	GC:6 G:0
	contig_2	3255068	ins	C	CA	CA:7 C:0
	contig_4	344819	ins	G	GT	GT:6 G:0
	contig_4	808265	ins	G	GC	GC:5 G:0
	contig_4	1060129	ins	T	TC	TC:5 T:0
	contig_4	1338916	ins	G	GA	GA:7 G:0
	contig_4	1369461	ins	G	GC	GC:7 G:0
	contig_4	1740291	ins	G	GGC	GGC:7 G:0
	contig_4	1806240	ins	G	GA	GA:5 G:0
	contig_4	2722909	ins	G	GA	GA:6 G:0
	contig_4	2980119	ins	T	TAA	TAA:7 T:0
	contig_4	3234681	ins	C	CG	CG:8 C:0

## Sheet: Supplementary table 2
Supplementary table 2. CSP3 complete genome annotations
orf	product	Minimum	Maximum	Length	Direction
1	Terminase small subunit	1	807	807	forward
2	Hypothetical protein	886	1314	429	forward
3	Hypothetical protein	1354	1779	426	forward
4	Hypothetical protein	1776	2015	240	forward
5	Hypothetical protein	2031	2237	207	forward
6	Hypothetical protein	2282	2653	372	forward
7	Hypothetical protein	2701	3144	444	forward
8	Hypothetical protein	3146	3457	312	forward
9	Hypothetical protein	3438	3707	270	forward
10	Hypothetical protein	3701	3904	204	forward
11	Hypothetical protein	3970	4176	207	forward
12	Hypothetical protein	4173	4304	132	forward
13	Hypothetical protein	4341	4490	150	forward
14	Hypothetical protein	4608	4736	129	forward
15	ASCH_ASC-1_like protein	4733	5134	402	forward
16	Hypothetical protein	5131	5523	393	forward
17	Terminase large subunit	5530	7170	1641	forward
18	Hypothetical protein	7190	7633	444	forward
19	Portal protein	7763	10096	2334	forward
20	Hypothetical protein	10104	11120	1017	forward
21	Hypothetical protein	11130	11426	297	forward
22	Hypothetical protein	11428	11853	426	forward
23	carbon storage regulator	11872	12066	195	forward
24	major capsid protein	12258	13352	1095	forward
25	Hypothetical protein	13403	13867	465	forward
26	Hypothetical protein	13925	14548	624	forward
27	Neck to tail adaptor	14553	15200	648	forward
28	Hypothetical protein	15197	15826	630	forward
29	Hypothetical protein	15836	16258	423	forward
30	Hypothetical protein	16263	17120	858	forward
31	Hypothetical protein	17120	17398	279	forward
32	tail fiber protein	17400	18323	924	forward
33	tail fiber protein	18327	19385	1059	forward
34	Hypothetical protein	19382	19900	519	forward
35	tail fiber protein	20053	20931	879	forward
36	tail fiber protein	20934	21842	909	forward
37	Hypothetical protein	21917	23659	1743	forward
38	Hypothetical protein	23661	24011	351	forward
39	acetyltransferase	24071	24502	432	forward
40	Hypothetical protein	24495	25490	996	forward
41	PAPS reductase	25502	26224	723	forward
42	Hypothetical protein	26227	27825	1599	forward
43	Multidomain (soluble lytic transglycosylase/helicase/methylase)	27906	41849	13944	forward
44	Hypothetical protein	41887	42129	243	reverse
45	Hypothetical protein	42176	42418	243	reverse
46	Holin	42633	42860	228	forward
47	SAR endolysin	42853	43377	525	forward
48	Rz	43374	43904	531	forward
49	Rz1	43633	43854	222	forward
50	Hypothetical protein	43966	44529	564	reverse
51	Hypothetical protein	44553	46109	1557	reverse
52	Hypothetical protein	46222	46347	126	forward
53	Hypothetical protein	46360	46476	117	reverse
54	Integrase	46564	47775	1212	forward
55	Hypothetical protein	47963	48112	150	reverse
56	Hypothetical protein	48109	48486	378	reverse
57	recT	48483	49505	1023	reverse
58	RecB-like endonuclease	49560	50711	1152	reverse
59	repressor cl-like	50736	51326	591	reverse
60	transcriptional regulator	51451	51807	357	forward
-	tRNA-Ser	51815	51901	87	forward
61	Hypothetical protein	51976	52356	381	forward
62	Hypothetical protein	52414	53223	810	forward
63	ssDNA binding	53657	54145	489	forward
64	Hypothetical protein	54154	54372	219	forward
65	Hypothetical protein	54369	54857	489	forward
66	Hypothetical protein	54854	55360	507	forward
67	Hypothetical protein	55370	55687	318	forward
68	Hypothetical protein	55684	56136	453	forward
69	Hypothetical protein	56349	56585	237	forward
70	GIY-YIG nuclease family protein - helicase	56582	56968	387	forward
71	putative replication initator protein	56965	57759	795	forward
72	DnaC	57756	58553	798	forward
73	palmitoyltransferase	58594	59064	471	forward
74	Hypothetical protein	59072	59203	132	forward
75	Hypothetical protein	59267	59707	441	forward
76	prohibitin family protein	59762	60619	858	forward
77	Hypothetical protein	60625	60912	288	forward
78	Hypothetical protein	60954	62243	1290	forward
79	Hypothetical protein	62296	62874	579	reverse
